# Supplementary material for: Mitochondrial Genomes of the Genus Claassenia (Plecoptera: Perlidae) and Phylogenetic Assignment to Subfamily Perlinae
Source: Genes (Basel). 2021 Dec 14;12(12):1986. doi: 10.3390/genes12121986 (PMC8701382; doi:10.3390/genes12121986)
Supplement: Supplementary file 1 [file genes-12-01986-s001.zip]

Archive with 1 entries (1 files):
- genes-1489249-supplementary.pdf
